# Supplementary material for: Surface Plasmon Resonance Enhanced Photoelectrochemical Sensing of Cysteine Based on Au Nanoparticle-Decorated ZnO@graphene Quantum Dots
Source: Molecules. 2024 Feb 25;29(5):1002. doi: 10.3390/molecules29051002 (PMC10935416; doi:10.3390/molecules29051002)
Supplement: Supplementary file 1 [file molecules-29-01002-s001.zip]

Archive with 1 entries (1 files):
- molecules-2846063-supplementary.pdf
